# Supplementary material for: Comparative Analysis of Phlebotomus argentipes Vector of Leishmaniasis in India and Sri Lanka
Source: Microorganisms. 2024 Jul 18;12(7):1459. doi: 10.3390/microorganisms12071459 (PMC11278908; doi:10.3390/microorganisms12071459)
Supplement: Supplementary file 1 [file microorganisms-12-01459-s001.zip]

Archive with 1 entries (1 files):
- microorganisms-3070627-supplementary.pdf
